# Supplementary material for: Influence of the COVID-19 Pandemic on Adherence to Orally Administered Antineoplastics
Source: J Clin Med. 2022 Apr 26;11(9):2436. doi: 10.3390/jcm11092436 (PMC9103306; doi:10.3390/jcm11092436)
Supplement: Supplementary file 1 [file jcm-11-02436-s001.zip]

Archive with 1 entries (1 files):
- jcm-1649330-supplementary.pdf
